# Supplementary material for: Plasma Bead Entrapped Liposomes as a Potential Drug Delivery System to Combat Fungal Infections
Source: Molecules. 2022 Feb 7;27(3):1105. doi: 10.3390/molecules27031105 (PMC8840493; doi:10.3390/molecules27031105)
Supplement: Supplementary file 1 [file molecules-27-01105-s001.zip]

Archive with 1 entries (1 files):
- molecules-1540030-supplementary.pdf
